# Supplementary material for: Modulation of P2X7 Receptor during Inflammation in Multiple Sclerosis
Source: Front Immunol. 2017 Nov 15;8:1529. doi: 10.3389/fimmu.2017.01529 (PMC5694754; doi:10.3389/fimmu.2017.01529)
Supplement: Figure S2 — P2X7R/GFAP-positive astrocytes characterize a glial scar in WM chronic lesion of SPMS frontal cortex. Confocal double immunofluorescence analysis performed with antibodies for P2X7R (red) and GFAP (blue) on SPMS frontal cortex sections, shows a chronic lesion in WM characterized by the presence of a glial scar with abundant P2X7R/GFAP double-positive fibers. [file Data_Sheet_2.zip]

Archive with 2 entries (2 files):
- Supplementary figure 2.tif
- Supplementary figure 2 legend.tif
